# Supplementary material for: Tooth Loss and Blood Pressure in Parkinson’s Disease Patients: An Exploratory Study on NHANES Data
Source: Int J Environ Res Public Health. 2021 May 10;18(9):5032. doi: 10.3390/ijerph18095032 (PMC8126086; doi:10.3390/ijerph18095032)
Supplement: Supplementary file 1 [file ijerph-18-05032-s001.zip]

Archive with 1 entries (1 files):
- ijerph-1205096-supplementary.pdf
